# Supplementary material for: Joint analysis of left ventricular expression and circulating plasma levels of Omentin after myocardial ischemia
Source: Cardiovasc Diabetol. 2017 Jul 7;16:87. doi: 10.1186/s12933-017-0567-x (PMC5501278; doi:10.1186/s12933-017-0567-x)
Supplement: Supplementary file 1 — Additional file 1: Table S1. Differentially expressed genes affiliated with the epithelial to mesenchymal transition. The following table lists those genes associated with the epithelial to mesenchymal transition which are also among the list of significant differentially expressed genes following ischemia in human myocardial tissue biopsies with adjusted p-value <0.1 (Benjamini Hochberg method). [file 12933_2017_567_MOESM1_ESM.xlsx]

## Sheet: Sheet1
Gene Name	Log2FoldChange	adj. p-value
RGS2	0.82	6.23X10^-16
MMP9	0.72	3.94x10^-3
TFPI2	0.58	1.96x10^-15
SERPINE1	0.57	7.47x10^-9
GNG11	0.54	1.87x10^-25
TSPAN13	0.39	1.34x10^-25
TCF4	0.34	1.31x10^-27
VCAN	0.32	6.16x10^-8
FOXC2	0.26	1.25x10^-7
BMP1	0.26	3.02x10^-15
VIM	0.26	1.65x10^-7
CALD1	0.25	2.10x10^-14
SPARC	0.24	1.65x10^-13
SNAI2	0.19	2.38x10^-6
MST1R	0.15	7.41x10^-3
FN1	0.14	4.54x10^-3
NUDT13	0.12	5.92x10^-7
MSN	0.11	1.66x10^-8
WNT5B	0.1	2.28x10^-2
COL5A2	0.09	1.42x10^-3
VMAC	0.07	2.26x10^-3
ITGA5	-0.06	1.18x10^-2
WNT11	-0.09	2.49x10^-3
ITGAV	-0.12	2.16x10^-3
PPPDE2	-0.13	4.89x10^-10
SNAI3	-0.2	2.57x10^-6
MITF	-0.23	7.64x10^-14
CDH2	-0.25	1.6x10^-11
DSP	-0.26	8.03x10^-11
AHNAK	-0.26	4.99x10^-17
WNT5A	-0.26	3.27x10^-11
IL1RN	-0.33	8.06x10^-2
CDH1	-0.41	3.3x10^-2
KRT7	-2.32	2.33x10^-15
KRT19	-3.31	1.17x10^-18
